# Supplementary material for: Frequency Detection for String Instruments Using 1D-2D Non-Contact Mode Triboelectric Sensors
Source: Micromachines (Basel). 2024 Aug 26;15(9):1079. doi: 10.3390/mi15091079 (PMC11434310; doi:10.3390/mi15091079)
Supplement: Supplementary file 1 [file micromachines-15-01079-s001.zip]

Archive with 3 entries (3 files):
- [20240826] (SM) String-TENG.pdf
- TFS-VideoS1_Accurate (720).mp4
- TFS-VideoS2_Inaccurate (720).mp4
